# Supplementary material for: In-Situ Construction of Fe-Doped NiOOH on the 3D Ni(OH)2 Hierarchical Nanosheet Array for Efficient Electrocatalytic Oxygen Evolution Reaction
Source: Materials (Basel). 2024 Sep 23;17(18):4670. doi: 10.3390/ma17184670 (PMC11434255; doi:10.3390/ma17184670)
Supplement: Supplementary file 1 [file materials-17-04670-s001.zip]

Archive with 1 entries (1 files):
- materials-3155104-supplementary.pdf
